# Supplementary material for: Early immune responses have long-term associations with clinical, virologic, and immunologic outcomes in patients with COVID-19
Source: Res Sq. 2022 Feb 2:rs.3.rs-847082. Preprint. [Version 1] doi: 10.21203/rs.3.rs-847082/v1 (PMC8820672; doi:10.21203/rs.3.rs-847082/v1)
Supplement: Supplement 2 [file 94c46c9f0106bedfa6479193.csv]

variable	severity_t	severity_p	viral_t	viral_p	tcell_t	tcell_p	Ab_28days_t	Ab_28days_p	Ab2_7M_t	Ab2_7M_p
GO_activated dendritic cells (M67)	3.23085417638983	0.0014774600010394	0.649462361434042	0.516982600406535	2.75198197329806	0.00673196199085621	3.49945184846443	0.000656787143576518	2.33133587541557	0.0219196416081506
GO_antiviral IFN signature (M75)	3.23255146428639	0.00146921304181424	1.40410911108788	0.162248961458275	2.18739022729841	0.0304230464203464	2.43085877061905	0.0165548326723691	1.6337427546927	0.105730583972198
GO_ATF targets network (M41.4)	0.38849980987412	0.698123881333707	-2.20925278034089	0.0285958687419177	1.17135978859688	0.243502321652691	-1.01778701291007	0.310843988060195	-0.550316147573944	0.583436265347304
GO_axon guidance (M110)	0.347955626418821	0.728296521230715	-2.80252474481261	0.00570547551436724	2.61745587494742	0.00986192416487077	0.503045911814702	0.6158617949459	1.20377311005179	0.231765469198099
GO_B cell development (M9)	0.237084386948143	0.812871836751919	0.0150876269203787	0.987981306862735	1.72697004507554	0.0864435053500096	0.511011355337687	0.610289878125548	0.113100099315987	0.910197626536117
GO_B cell development/activation (M58)	0.913737390584055	0.362126546993283	-1.22692572122959	0.221675613814028	1.37754104715674	0.170607760140295	3.06155138728008	0.00272253135140911	1.15696733200296	0.250280927223625
GO_B cell surface signature (S2)	-0.317981501881901	0.750882472195725	-2.18108871708855	0.0306552325430391	0.582306269808796	0.561324522785343	0.0943911641475131	0.924957186043801	1.0988227154226	0.274712680232727
GO_BCR signaling (M54)	0.410053146480308	0.682274297976593	-0.0402132051517001	0.967973918587979	1.5698686254218	0.118769396294051	1.97089943507412	0.0510568037377202	-0.59080313615555	0.55610098335265
GO_blood coagulation (M11.1)	1.19944874654942	0.231993672476825	-0.347187826264259	0.728912234139162	2.26908284283768	0.0248375091012712	1.49435949216429	0.137728673265586	-0.179323094910122	0.858078361493915
GO_CCR1, 7 and cell signaling (M59)	2.49276046701939	0.0136157386520035	-0.5362164673436	0.592563075991111	2.69935150365134	0.00782946247453166	0.795588477547574	0.427855371676395	0.603184657489985	0.547870023950313
GO_CD1 and other DC receptors (M50)	-1.64485215745812	0.101816111995044	-2.72862357690982	0.00708067748039293	-0.286322488532033	0.775066833556541	-0.00423277836530526	0.996629829212115	-1.36010576879905	0.177120001275296
GO_CD28 costimulation (M12)	-1.41463331077742	0.158973352704551	1.61792965373371	0.107672371740009	-2.41204747521786	0.017197211910572	-3.8533604032173	0.000189299054344371	-1.34117345067972	0.183165829475133
GO_cell adhesion (GO) (M117)	-0.56915991961185	0.569985823491674	1.91244685203876	0.057628223848062	-2.52264414816526	0.0127996062651695	-5.95294961098322	2.72778845970663e-08	-2.66147238512715	0.00918125741670519
GO_cell adhesion (M51)	0.780367765446713	0.436240850361722	-2.90367718390707	0.00421628899911384	3.1707894082211	0.00187887692124144	0.473842501537927	0.636480432776485	1.8428160656452	0.0685762259996603
GO_cell adhesion, membrane (M133.0)	0.570542791982032	0.569049902726925	-1.12265912384957	0.263285367585134	2.17845699911075	0.0310954837722069	-0.849445812943439	0.397338948671292	0.109392985180447	0.913129054650788
GO_cell cell adhesion (M133.1)	0.947188136753304	0.344864073036712	-1.87011340761083	0.0633180104600449	2.11978967091984	0.0358402202286051	-0.183739529541275	0.854530514366638	0.7127666257285	0.477794111790634
GO_cell cycle (I) (M4.1)	0.511549148587216	0.609618891436864	-0.648478917830515	0.517616603825721	2.96029776059002	0.00362724403530895	1.17637188983299	0.241794173893297	0.809535835508195	0.420295827267189
GO_cell cycle (II) (M4.10)	0.252439848841239	0.801000778607137	-0.965630759596017	0.335704654887777	3.21561422228503	0.00162642359249709	1.2795874767628	0.20317942982918	0.721945342280725	0.472159066354236
GO_cell cycle (III) (M103)	0.270203236002582	0.787325966047461	-1.11239158229905	0.267659472961672	3.24497456647106	0.00147857635142498	1.33441980996485	0.184614114769082	1.09598357581451	0.275946666794638
GO_cell cycle and growth arrest (M31)	2.37997638937588	0.0184017522913404	-0.181409395614178	0.856278756025104	2.00250149173435	0.0472191272642516	1.07360686323958	0.285171140506584	-0.0983005620744946	0.921907489172726
GO_cell cycle and transcription (M4.0)	1.33839259719642	0.182524810596179	-0.160732997846745	0.872509024304452	3.32536524579071	0.00113534620086288	2.59016285428204	0.010791047967197	0.520553996889958	0.603928057321697
GO_cell cycle, ATP binding (M144)	1.05772983414118	0.291653330982966	0.242584529489434	0.808641881854145	1.33105324716199	0.185398580510554	-0.0287808099135689	0.97708761792449	-0.446299992092781	0.656429254603233
GO_cell cycle, mitotic phase (M230)	-0.0956116360903915	0.923939684035467	0.297602005533783	0.766397884909149	-2.47180690794869	0.0146780024510124	-4.03650093268966	9.63478460578193e-05	-2.13127376367827	0.0357326330768128
GO_cell development (M175)	0.249459291885659	0.803301469141109	-0.937720404367181	0.34981930555813	1.40820460404025	0.161352363929531	-1.2427260158892	0.216411979541771	0.240079087889312	0.810803071815152
GO_cell division (M37.3)	-0.433480207698979	0.665205965680599	0.313627581050179	0.754217575438142	1.5206623304279	0.130666160333899	-0.854643829909782	0.394465662912736	0.137751228629176	0.890738071101831
GO_cell junction (GO) (M4.13)	0.950173133508754	0.343349798022183	-0.171525527684158	0.864030043494803	2.47213410827399	0.0146651658721848	2.31698555830853	0.0222143470004808	0.064356048319649	0.948826355291019
GO_cell junction (M162.1)	1.1447780760363	0.253882410682462	-1.4122800535042	0.159834100842398	1.22818425807829	0.221499074879769	-0.432996293911501	0.6658012456672	0.356822200646808	0.722042030854546
GO_chemokine cluster (I) (M27.0)	2.35714581422924	0.0195343158633328	-0.623320958867248	0.533972378064101	2.26875296313116	0.0248581247059031	0.395802964800709	0.692959112601424	1.52063774694707	0.1317803318658
GO_chemokine cluster (II) (M27.1)	2.64896707286955	0.00882122952405212	0.400846931677316	0.689074360160305	1.88014317224778	0.0622274625064201	2.04414502998132	0.0431460433244321	1.65938475989564	0.100443580044982
GO_chemokines and receptors (M38)	0.370879933296516	0.71118071201913	0.921376853115567	0.358258426844087	1.84874073224686	0.0666668006517794	0.070890175928122	0.943604160875464	1.10143816125571	0.27357931243322
GO_chromosome Y linked (M240)	0.391017671714586	0.696265302845941	0.204743281404401	0.838036219147909	3.31325584355452	0.00118178263925231	2.22089851837548	0.0282505098343084	0.979162989769145	0.330067299737935
GO_collagen, TGFB family et al (M77)	0.181454286465699	0.856223432354817	-2.32627496667066	0.0212743103856476	2.07808570371887	0.039581472022631	0.19118073928338	0.848709798023711	1.27498264916489	0.205525892180872
GO_complement activation (I) (M112.0)	2.64121713181482	0.00901740836200758	-1.16459040371254	0.245940214935161	4.30330265526407	3.19437568864522e-05	2.78806108600618	0.00617490727967423	1.19534019694675	0.235026278976023
GO_complement activation (II) (M112.1)	1.59815149297582	0.111834107640972	-2.90009711108122	0.00426224573829271	3.65574315515254	0.000365367871571028	1.12503475751063	0.262838354555897	1.42549439732835	0.157398401793514
GO_CORO1A-DEF6 network (I) (M32.2)	-0.794109387588072	0.428219687297937	1.00277619598887	0.317502125551348	0.223392262011689	0.823565426715563	-0.875993205131076	0.382798545406138	-0.691357759289114	0.4910816621795
GO_CORO1A-DEF6 network (II) (M32.4)	-0.436530611503829	0.662996109409324	1.32207731630521	0.188053207085599	-0.00730470141609214	0.994182447500199	-1.21351206457892	0.227337227139799	-1.1267306695473	0.262786687334858
GO_cytokines - recepters cluster (M115)	2.37729722571445	0.018531585844344	-1.79924723174283	0.0738879772576126	0.917732862468147	0.360383394707142	0.00567997991694984	0.995477567076172	0.890317693854002	0.37561765439654
GO_cytoskeletal remodeling (M32.8)	-0.463472520444386	0.643608269701168	0.158593158005655	0.874191946007165	0.477733233145696	0.633607023528864	-0.470487159782689	0.63886820241469	-0.395285736187861	0.693547081819992
GO_DC surface signature (S5)	2.27010487434811	0.0244349482863105	-1.84927465271981	0.0662865822146213	3.65800329320409	0.000362449710767601	2.03580401098432	0.0439904875571827	1.64515609415962	0.103350240953281
GO_DNA repair (M76)	0.128178388481124	0.89815668328501	0.430752685247863	0.667235256638267	1.96380475438535	0.0515923391562722	0.514007627988758	0.608199832403336	0.50644438526558	0.613756282066577
GO_double positive thymocytes (M126)	-1.39492323555531	0.164827336166515	-0.265114197472198	0.791267054463791	-1.74825741790543	0.0826760262716918	-4.47246864894037	1.77865416225192e-05	-1.77093343487923	0.0798836862298766
GO_E2F1 targets (Q3) (M10.0)	-0.0482215207144809	0.961595323055618	-0.835327303900949	0.404794808622401	2.68069915699686	0.00825575035936636	0.0403242574595741	0.967902190508071	0.0929118827483125	0.926175597471814
GO_E2F1 targets (Q4) (M10.1)	0.205022021173139	0.837795945581695	-0.693413245616008	0.489068349842183	3.23641738591499	0.00152032024160499	1.52538389546202	0.129816759189188	0.598474541222524	0.550993980486222
GO_endoplasmic reticulum (M37.2)	2.52386775344459	0.0125077121877702	-1.43425904392651	0.153474572651391	2.9930506382614	0.00328142238810862	2.50945865959816	0.0134358820235332	0.647353217877571	0.519015439532162
GO_enriched for cell migration (M122)	0.883859146413307	0.377998903435109	-2.07986688864374	0.0391526073994612	1.88923649078431	0.0609890915716418	-0.00521798189926364	0.995845409059446	1.32783665042555	0.18751721829302
GO_enriched for SMAD2/3 signaling (M97)	0.323206215730525	0.746929409443351	-4.07175687074444	7.35836079469546e-05	1.24635544300618	0.214776469263472	1.06770856544466	0.287813223127965	-0.114459326476723	0.909123116585336
GO_enriched for TF motif PAX3 (M179)	-0.166050812601989	0.8683108625786	1.58396711876874	0.115200742192075	-2.12213404574843	0.035639274794674	-3.36130135184727	0.00104348094662831	-1.2189276309131	0.225987873348084
GO_enriched for ubiquitination (M138)	0.437345275117142	0.662406427882162	1.51844856967671	0.130899785188656	-0.506219142526452	0.613522438689276	-0.806894228175686	0.421337185038139	-1.20335299525147	0.231927141080596
GO_enriched in B cells (I) (M47.0)	-2.12487208716682	0.0350172818831622	-2.38498712340837	0.018264889842773	-1.7813947457846	0.0770799623515283	3.44607866823564	0.000786631044024917	1.23471374493786	0.220081342339617
GO_enriched in B cells (II) (M47.1)	-1.63542863806584	0.103777364570176	-3.1800892908567	0.00177219433775655	-1.10057967659794	0.273023816146128	3.82332910273666	0.000211041469647503	1.42202353995972	0.158400860966986
GO_enriched in B cells (III) (M47.2)	-1.02027153756146	0.309024340419394	-4.03380995134449	8.52275325738986e-05	1.1867358101206	0.237400726011675	3.95026201114036	0.000132767869731711	1.63788380236689	0.104861876076363
GO_enriched in B cells (IV) (M47.3)	-0.983959287631851	0.326509624990995	-4.31857379233462	2.76370752698322e-05	0.882246555169944	0.379200183688933	3.62389861258491	0.000428076532448498	1.70186960959539	0.0921569328862413
GO_enriched in B cells (V) (M47.4)	-0.595967941445431	0.551975574492948	-2.49986131127022	0.0134450931972922	-1.84422251237676	0.0673267324752347	3.06342398452897	0.00270680292576435	0.69569124307327	0.48837587238895
GO_enriched in B cells (VI) (M69)	-2.25572133752896	0.0253407553611571	-1.65929671481613	0.0990396641016029	-2.35027021364687	0.0201975614400814	3.05954952983405	0.00273943894607386	1.16354896191579	0.247615701630931
GO_enriched in cell cycle (M167)	-0.315993189899385	0.752388586794825	1.96961713330205	0.0506307269029987	-0.667909296836619	0.505323371810689	-1.46585238571369	0.145325907193866	-0.222689679245529	0.824270689835372
GO_enriched in dendritic cells (M168)	1.62407126317025	0.106181212292522	-0.823292334845988	0.411582685514222	3.32085030937606	0.00115245676692025	1.79235397491028	0.0756171233026154	-0.031958221869845	0.974574598492465
GO_enriched in membrane proteins (M124)	2.03663712732952	0.0432106990089253	-0.125995499636227	0.899895671594322	2.19782178568176	0.0296538408763745	0.650002219728167	0.516943629245105	1.11860241019169	0.266222052139123
GO_enriched in monocytes (I) (M4.15)	-0.611076290388957	0.541951141366192	0.414517332475684	0.679057512154411	0.911150741427878	0.3638281075388	2.04111470879509	0.0434512146291314	-0.224893628666278	0.822560788954244
GO_enriched in monocytes (II) (M11.0)	1.07186858434213	0.285272050551662	-0.0538426569501732	0.957128542430412	1.95865605175969	0.0521992674791884	2.28159318631531	0.0242909843981999	0.0303538362048749	0.975850612929663
GO_enriched in monocytes (III) (M73)	1.84431240598398	0.066847778943257	0.178968808821752	0.858191482144213	1.91208290556301	0.0579685646815082	1.92049910383898	0.0571877241591518	0.158158831540676	0.874678280156922
GO_enriched in monocytes (IV) (M118.0)	0.757175296231737	0.449974867479985	-0.741634753102027	0.459409614403977	2.08972140166903	0.0385053442150765	2.19510587158923	0.0300968341538408	0.00803681211780256	0.993605022418891
GO_enriched in neutrophils (I) (M37.1)	1.48235022031969	0.140066417580466	-1.0681164351482	0.287097211028563	1.62867445271558	0.105696249413771	1.018327249954	0.310588339556106	-0.341622251426135	0.733414265572745
GO_enriched in neutrophils (II) (M163)	0.692222697018259	0.489725542903519	0.283839373980885	0.776905085919721	0.973665320833447	0.33195135858498	0.0704236167866427	0.943974706095902	-0.759272395813274	0.449630692028082
GO_enriched in NK cells (I) (M7.2)	-0.811148791504963	0.418394777420387	1.14053715513477	0.255788461587754	-0.839523019437899	0.40264921028476	-1.10104181155031	0.273100587582454	0.418875259937171	0.676283622840725
GO_enriched in NK cells (II) (M61.0)	-1.63182607845105	0.104535095574972	1.57316609679576	0.117680688488943	-2.15937698028494	0.0325750188318863	-2.10519609527521	0.0373774752834366	-0.51217901951088	0.609753099132683
GO_enriched in NK cells (III) (M157)	-1.54964297464312	0.123054648697616	1.40633466542807	0.161588477921078	-1.96888176068542	0.0509997198808973	-1.56096435387814	0.12118771177395	0.00703286581335273	0.994403858994635
GO_enriched in T cells (I) (M7.0)	-1.51357569737211	0.131958247606485	1.97071190596065	0.0505040708249173	-2.67081682179289	0.00849001523853184	-4.02402051795203	0.000100952749098909	-0.966940076200408	0.336109020230357
GO_enriched in T cells (II) (M223)	-1.37313646738555	0.171487027437666	1.84448720662895	0.0669846845494979	-3.60124062969686	0.000442841639783038	-4.03158076244299	9.81387404869936e-05	-1.05890078300807	0.292417249933911
GO_erythrocyte differentiation (M173)	0.480298128998779	0.631622177432045	0.29030141845303	0.77196631825099	0.293201358466312	0.769815162210523	-0.368978487247318	0.712799438203552	0.730665339004728	0.466840288600506
GO_extracellular matrix (I) (M2.0)	-0.0898948918780696	0.928474730456975	-2.54691273310209	0.0118236462942467	2.05971393154156	0.04133311059244	-0.182000844560065	0.855891729640203	1.09709977348426	0.275461071709535
GO_extracellular matrix (II) (M2.1)	1.04438111934011	0.297766218050245	-1.41170629648471	0.160002769686667	2.87427752442089	0.00470110015444104	1.65257066908312	0.101054366715547	1.37535151139807	0.172362241173343
GO_extracellular matrix (III) (M2.2)	0.262434837362373	0.793298460538679	-2.42743091912819	0.0163300708267404	1.55450803463279	0.122387317741322	-0.174846092071141	0.86149770742887	1.0237239991809	0.308649968583498
GO_golgi membrane (I) (M113)	1.2223105346006	0.223252926473584	-1.98618022476203	0.0487429721097711	1.57510937150545	0.117554606404182	1.62710013723702	0.106360898918727	-0.0696500719958706	0.944623350642432
GO_golgi membrane (II) (M237)	1.93530944624173	0.0545829860516963	-0.240869018708338	0.809968909699624	1.24521246839581	0.215194891821677	0.516933747417223	0.606161845329796	-0.607877040287666	0.544766702366874
GO_heme biosynthesis (I) (M171)	0.597209118994303	0.551148598524265	1.35492985533386	0.177374000381558	0.0853600110573358	0.932100717646309	-0.266266159173014	0.790495037265617	0.350596256018435	0.726692755147648
GO_heme biosynthesis (II) (M222)	0.59428625119595	0.55309703649439	1.25063314532238	0.212917246020024	0.172813606600868	0.86305486430201	-0.327286345477035	0.744026352862678	0.850246093630612	0.397395642399036
GO_Hox cluster I (M17.0)	0.185525560424953	0.853034172326088	-1.68682223428359	0.0936109375602675	2.76165910541296	0.00654608636393125	-0.941556130623398	0.348327414109575	0.403882495812121	0.687236407629881
GO_Hox cluster II (M17.1)	-0.693105275791592	0.489172924787491	-1.40852188678091	0.160941369288593	1.42389938861516	0.156765902508162	-0.214507735915045	0.830518286313842	0.678063729907551	0.499433167784303
GO_Hox cluster III (M17.2)	-0.867542990151711	0.3868463294098	-1.98581652922468	0.0487837741926256	2.57820590631606	0.0109952295323122	-1.04156707128204	0.299723911543702	1.4922384178454	0.139057970079522
GO_Hox cluster IV (M17.3)	-0.753965089741162	0.451895161258208	-1.9736691706682	0.0501632789931085	1.29006128630578	0.199218622819188	-0.746397740394976	0.456899218121481	0.439277940579532	0.661490203139331
GO_Hox cluster V (M96)	-1.56673072252515	0.119004956501729	-1.74197304154732	0.0834591794419922	1.47223616339407	0.143267512929378	-0.283005148689299	0.777664597680561	0.540154281023198	0.590395825693479
GO_Hox cluster VI (M107)	-1.6651334241529	0.0976960666212495	-1.26917915317411	0.206243576022477	2.54752618354551	0.0119611180172228	-0.605465412018735	0.546022792589707	0.244112974994054	0.807686895307562
GO_IL2, IL7, TCR network (M65)	-0.105742998006836	0.915908773136644	2.05718442525381	0.0413123368607552	-2.24179529956409	0.0265942726520145	-4.63723296000163	9.12870406273856e-06	-1.32321654067809	0.189042569541645
GO_inflammatory response (M33)	0.503867517238092	0.614995518801004	0.782333362342533	0.435189581006079	1.21933962986747	0.224825847758793	2.24047568937926	0.0269158468122617	0.244636260549661	0.807282883394596
GO_innate antiviral response (M150)	2.98962248801072	0.00320035638869657	1.72390499610658	0.0866809679298528	1.90978687092497	0.0582663306331531	2.24066096502864	0.0269034836567451	1.7021851330594	0.0920975437530632
GO_inositol phosphate metabolism (M129)	2.29690998897296	0.0228221891838892	-0.766577746671695	0.444476453031453	0.317780157670392	0.751139102600881	0.963612424912002	0.337194357289203	-0.730269510784184	0.467080990556341
GO_integrins and cell adhesion (M84)	0.476461391891404	0.634346926762436	1.40122252192589	0.163108683122366	-1.45289353598513	0.148556742482168	0.288904359654447	0.773157242143813	0.563015552404532	0.574793846880182
GO_intracellular transport (M147)	0.918710870034753	0.359525940951439	0.224961095393575	0.822300224710809	0.121656318849327	0.903350779415158	-1.22753004985997	0.222046156987867	-1.65304527383753	0.101730339249014
GO_KLF12 targets network (M32.3)	0.0720215355648057	0.942667964910366	0.889238770081243	0.37522664299089	1.62397801603525	0.106696021632475	0.0530548809566828	0.957777142847023	-1.21102385388426	0.228987986954462
GO_leukocyte differentiation (M160)	1.3758647606211	0.170642092710977	-0.0916866556745638	0.927063142387692	1.88987593965537	0.0609027906711695	1.31231727725513	0.191938722028987	0.570930301659941	0.569438879819744
GO_leukocyte migration (M88.0)	0.555213379975997	0.579465916326909	-2.18304816226265	0.0305079055834528	2.66536238994281	0.00862187335323017	0.0835040689279502	0.933591049706927	1.3094861371069	0.193630585682106
GO_lymphocyte generic cluster (M60)	-2.45011038259983	0.0152768589590159	-0.314472403838018	0.753577143462355	-2.5936529550395	0.0105359395358575	-0.187572397861278	0.851531318249404	0.38607027121177	0.700335996659898
GO_lysosomal/endosomal proteins (M139)	-0.0773298764105511	0.938450486483535	0.884521689947281	0.37775869655346	1.64598051811655	0.102076851776228	1.89278898562029	0.060815089145279	-0.580165541573767	0.563221253363746
GO_lysosome (M209)	0.208271237799577	0.835262184248958	0.485535773477668	0.627968947281486	2.04749260284116	0.0425347580167455	1.89323033265349	0.0607558365153866	-0.150647013901165	0.88058398213234
GO_MAPK, RAS signaling (M100)	-0.340037394560017	0.73424086849502	1.15873113703324	0.248314119893367	0.757474716946958	0.45007593272464	0.360729794859987	0.718940999384375	-0.422716974400504	0.673488157620395
GO_Membrane, ER proteins (M134)	-0.0870473225514235	0.930734567922967	-2.05486820638244	0.0415385041723695	1.32145898002781	0.188567133449813	3.57361296129413	0.000509542514617812	2.26953904016534	0.0255717708700887
GO_Memory B cell surface signature (S9)	0.0322510185650652	0.974309048438772	-2.5726140601016	0.0110139425154925	1.81614161683093	0.0715511386351319	-0.261816211156156	0.793915780890895	0.509847964120184	0.61137891965149
GO_metabolism of steroids (M225)	0.394838091234015	0.693448744946593	-2.53806318281569	0.0121145410524274	1.99590905815643	0.0479410819355758	0.666672950586147	0.506271584997734	1.24288821326972	0.217067389589837
GO_MHC-TLR7-TLR8 cluster (M146)	1.0852488460921	0.279321421016457	0.541865969365724	0.588674181660206	1.39575041812819	0.165064184799951	-1.17839433281656	0.240990439388245	2.16955299338663	0.0326177877319642
GO_mismatch repair (I) (M22.0)	0.480535251881297	0.631453944037491	-0.402847803282099	0.687604747382172	2.37613643171186	0.0188892297697814	0.338206904537416	0.735803220988048	0.086843703299189	0.930984484517294
GO_mismatch repair (II) (M22.1)	-0.745477319814715	0.456994859221377	-0.0687725067030599	0.945257661323616	2.05139409693942	0.0421479427896626	0.513270527325626	0.608713696311618	0.44164383869836	0.659783275942873
GO_mitochondrial cluster (M235)	-1.36668392701522	0.173497903001067	0.38606995565411	0.69996422394197	-0.929465550777325	0.354294683538947	-1.16693588180199	0.245569360442015	-0.557032526662655	0.578857849409589
GO_mitotic cell cycle (M4.7)	0.227347683109331	0.820421845271876	-2.11802551941444	0.0357375603021153	3.70706840833233	0.000304276772146314	2.05732020158727	0.0418404596823409	1.01382362416105	0.3133258160034
GO_mitotic cell division (M6)	0.531353872896317	0.595855148121415	-0.194854242701533	0.845757388517962	2.78050737639267	0.00619739011029067	1.27821334674345	0.203661762715765	1.18368333607684	0.239587879009922
GO_Monocyte surface signature (S4)	1.21094259330704	0.227569067445015	0.0785797648179581	0.9374663133249	1.59585087935407	0.11284324053686	2.12665851811453	0.0355138594871285	-0.0748159244239081	0.940523611962241
GO_Naive B cell surface signature (S8)	-0.264357830214234	0.791818872287597	-2.23324892438924	0.0269372371617754	0.282801300899294	0.777759131215031	-0.0128532092422804	0.989766428971877	0.469703520718692	0.639678255164307
GO_NK cell surface signature (S1)	0.877839009363443	0.381248580516468	-1.29305960185455	0.197877922758874	1.34509820072339	0.180832209075066	0.503688373205168	0.61541154786459	1.4067992496558	0.16285608750085
GO_nuclear pore complex (M106.0)	0.111955188630682	0.910988729200546	2.17123787811129	0.0314052790255412	-0.687739297796538	0.492788234954568	-0.696398302939848	0.487537445065892	0.284157969626109	0.776927890695328
GO_nucleotide metabolism (M181)	-1.39282047303741	0.165461407864535	-0.538243361374448	0.59116647420755	0.862520460830884	0.389919562065197	-0.535315443969274	0.593430735803438	-0.424846316248407	0.671940687995363
GO_olfactory receptors (M228)	-0.143322002676972	0.886202679674277	-2.15292607207626	0.0328418410718567	1.44927724341978	0.149562138052301	0.849448187327976	0.397337633281845	0.665143173733913	0.507622948901009
GO_Plasma cell surface signature (S3)	0.683845444708772	0.494987713048105	-3.29624119098653	0.00121007653456016	3.81830311338385	0.0002034131735485	2.24984862548669	0.0262966004665969	1.25538883858824	0.212516906897759
GO_platelet activation (I) (M32.0)	-0.311269403272505	0.755970585451919	0.886096465239881	0.376912202839473	1.20573298282884	0.230014008776743	-0.678552387280115	0.498738977382803	-1.23478417466308	0.220055244992565
GO_platelet activation (II) (M32.1)	-0.135275676348181	0.892551181946072	1.08312874086424	0.280401440855158	1.20923829228495	0.228669287295611	-0.476375814618432	0.634680173672673	-0.874213473107954	0.384278383003962
GO_platelet activation (III) (M42)	1.27059189994496	0.205579875768753	-0.3262662424715	0.744654679644583	1.97819046522038	0.0499281181125495	1.3810747296875	0.16984400931033	-1.13434161067209	0.259598275948111
GO_PLK1 signaling events (M4.2)	0.657581133547033	0.511681293281046	-1.03786246760755	0.300919806649529	2.69677157896833	0.00788721211253617	0.950901924751678	0.343581485636929	1.00113195464374	0.319388936791862
GO_proteasome (M226)	0.561285198307471	0.575329458639078	0.71317077072185	0.476792101551203	1.43732908937898	0.152921286539857	1.15114484863733	0.251980369924713	0.727943855389044	0.468496626694223
GO_putative targets of PAX3 (M89.0)	0.847445325542471	0.397917818319529	-0.697126000187697	0.486748408709857	3.09279965046379	0.00240660094755573	1.19768336879689	0.233420462208536	0.560909554360656	0.576222792332775
GO_putative targets of PAX3 (M89.1)	0.730272079775698	0.466211643345109	0.220981608749938	0.825392066832955	2.54027758511645	0.0122001528953579	2.07330427324789	0.0403021219390631	0.934845310396423	0.352315313825098
GO_Ran mediated mitosis (M15)	0.47013664892867	0.638849509297831	-0.0705742947429394	0.943825817135414	2.6857071619134	0.00813928011336779	0.884632658809124	0.378138702380471	0.844918001770318	0.400348556502561
GO_receptors, cell migration (M109)	1.28086818103104	0.201954408100143	0.604240444957047	0.546550446020905	-0.205036714863404	0.837849998372027	-1.92500412986772	0.0566155706610399	-1.30410138995738	0.195452412166148
GO_recruitment of neutrophils (M132)	1.51529282058993	0.131523239959639	0.234363428177454	0.815006270332243	0.927090226358809	0.355522031467442	0.42886891464242	0.668793991071333	-0.81828256004734	0.415310271316946
GO_Rho GTPase cycle (M4.14)	1.21097664048576	0.227556051581959	-0.17419428376135	0.861935773263515	2.47923739875469	0.0143889480016134	0.610321133595281	0.542812911645105	0.585246360576364	0.559814838010244
GO_RIG-1 like receptor signaling (M68)	3.24180229130224	0.00142501134932484	1.35207875453961	0.178282328572012	2.12475131245492	0.0354160873810188	2.49851736361603	0.0138359273951429	1.959591412968	0.0530703741252048
GO_signaling in T cells (I) (M35.0)	1.34820407965972	0.179355292266799	-1.46385965331759	0.145218993884889	3.18319377427476	0.00180559725629908	1.34426510773087	0.181419718636457	2.49428192904426	0.0144063099972729
GO_signaling in T cells (II) (M35.1)	-0.030341547679661	0.97582963634168	-0.970299083904503	0.333380455163353	1.55899732130063	0.121321050020112	-0.31869086136159	0.750519620688189	1.62934941403749	0.106658551268545
GO_spliceosome (M250)	-1.02815130517159	0.305314018066756	0.740996121541803	0.459795646482674	-0.43462223650238	0.664525475799691	-0.379063781520096	0.705316015518789	-0.832790274994898	0.407119732022715
GO_suppression of MAPK signaling (M56)	0.826061376919182	0.409907033701971	-0.0409750965237417	0.967367481380004	1.03354867970475	0.303181588741223	1.5535859489833	0.122938766827642	-0.259073549485578	0.796157287979215
GO_T cell activation (I) (M7.1)	-1.71367139492606	0.0883802657504541	2.01317881863801	0.0457937975238732	-3.07058340070491	0.00258031309969133	-4.04440929784649	9.35345835038275e-05	-1.21193604204536	0.228640275077877
GO_T cell activation (II) (M7.3)	-1.25582430123567	0.210873079088204	1.5908651666675	0.113638764018327	-1.5238110667216	0.129877892929535	-2.18907241247463	0.0305435891640666	-0.322582536194872	0.747743371405446
GO_T cell activation (III) (M7.4)	-1.15692570182925	0.248897686343899	1.56380543694649	0.119863964688051	-3.50335281069717	0.000622296749360734	-4.81989729482093	4.28297429383865e-06	-1.62225751964284	0.108170342881397
GO_T cell activation (IV) (M52)	0.232104685013839	0.816731039685426	1.01649822986937	0.310946212015474	-0.609993339689702	0.542884101516826	-1.75329450066235	0.0821264328195712	-1.70141643334505	0.0922422862942073
GO_T cell differentiation (M14)	-1.62799492483302	0.10534576273996	2.36335028449395	0.0193271006662997	-3.59794913225529	0.00044798519048016	-5.70362005396688	8.71442773456465e-08	-1.69149799035149	0.0941265902533092
GO_T cell differentiation (Th2) (M19)	-1.35280191239153	0.17788428114119	1.84665177843505	0.0666682949223265	-3.23007045413408	0.00155198814070905	-5.11019153121183	1.24147481786179e-06	-1.45933528123794	0.147878927356486
GO_T cell surface signature (S0)	-0.929607495799742	0.353869644828029	1.77175702498408	0.0783624799243016	-2.35801839804202	0.0197975083986215	-3.54667661888509	0.000558994752571281	-1.01223996859859	0.314078134642117
GO_T cell surface, activation (M36)	-0.377406799565312	0.70633389972814	2.60794269726736	0.00998213672859688	-1.45805913647432	0.147129671870356	-0.0329025610698507	0.973807413876956	0.0882820214764462	0.929844413466351
GO_targets of FOSL1/2 (M0)	1.96545703163877	0.050962134721624	-3.31633867899177	0.00113160877298634	3.55151273774119	0.000526828727793111	0.996754752691527	0.320906069214772	0.515207275502788	0.607643929448063
GO_TLR and inflammatory signaling (M16)	2.17010794614055	0.0313621232406479	-0.31639568414754	0.752119807577004	1.702499753122	0.0909462732667572	2.40796239665816	0.0175771880900218	0.107441633218145	0.914672586097472
GO_TLR8-BAFF network (M25)	1.36254211453007	0.174797995632985	-0.585153851399267	0.559279029389739	1.84241235950595	0.0675926443661099	2.31448620143616	0.022355691749485	0.185239667128888	0.853448826858029
GO_translation initiation (M227)	0.173134499455838	0.862748108722885	0.584059316489648	0.560013340586457	1.36110703174639	0.175730898085513	-0.615251886796735	0.539563202048634	-0.271186703686739	0.786854983992117
GO_transmembrane transport (I) (M87)	1.80886377563284	0.0722084433348918	0.101959272645937	0.918918283346204	1.92978629263187	0.0557153315439972	1.56823602882721	0.119481374790322	0.359874052017036	0.719766120680539
GO_transmembrane transport (II) (M191)	-0.652610531727486	0.514873637631096	-0.523744261379019	0.601190288003697	-2.29181543624207	0.0234524377605406	-2.3941366827959	0.0182213187704632	-1.61173405219236	0.110445364634468
GO_type I interferon response (M127)	3.2529185434797	0.00137353276478132	1.54629611525894	0.124033693897977	1.9753617020135	0.0502517230674887	2.16368361826933	0.032487309499992	1.66578213067406	0.0991584703237209
GO_Wnt signaling pathway (M206)	-0.503855435027013	0.61500399209579	-2.20319974280319	0.0290280280521564	1.1542161745008	0.250435752739506	-0.983947957704765	0.327137410389661	0.642904288476658	0.521885322452744
GO_xenobiotic metabolism (M164)	0.0214187866461569	0.982936271233098	-2.24234157917909	0.0263310085799229	1.58323871974354	0.115689778534535	0.125203932756983	0.900573373044517	1.61451006369803	0.109841533007231
olink_IL8_P10145_OID00471	1.76830737425861	0.0788801634210271	-1.57000027353376	0.118415530751278	6.48443892449006	1.52142449514272e-09	5.11804352603804	1.19987717919888e-06	3.15519182570712	0.00216775773911039
olink_VEGFA_P15692_OID00472	2.25278997111582	0.0256065724651062	-1.89875129763955	0.0594200812341244	5.9058908879195	2.66462403170404e-08	3.36678091579512	0.00102474924654904	3.75168047028065	0.00030705325985578
olink_CD8A_P01732_OID05124	1.25378601725467	0.211715017902621	3.13669428314695	0.00203836938290556	2.6423107281582	0.00919981201181876	0.648891748897069	0.517658684834077	0.354082390483947	0.724087370062186
olink_MCP-3_P80098_OID00474	3.36708784602779	0.000947726966973107	-3.13608442913704	0.00204236107615838	6.61336387420365	7.89475231895462e-10	6.36939621197677	3.71739813891517e-09	1.87321100739594	0.0642142271934099
olink_GDNF_P39905_OID00475	0.706016815703206	0.481185547398739	0.473417620861048	0.636568703131035	1.16129959811956	0.247554272260742	2.62416142465253	0.00982468660871505	0.332479320230916	0.740283726500802
olink_CDCP1_Q9H5V8_OID00476	0.249358988357449	0.80339705695401	-1.43591955097089	0.15300211773616	2.28818854802369	0.0236687711440566	5.057427632126	1.55976014816973e-06	1.28601519977183	0.201665019264975
olink_CD244_Q9BZW8_OID00477	-2.17433473679156	0.0311218892672249	1.37557787072914	0.170899364584362	-0.00936849337814159	0.992538861740508	0.166696095190142	0.867892094306086	0.182808073199827	0.855350862605923
olink_IL7_P13232_OID00478	0.43720662500983	0.66254019423905	-0.19390163117732	0.846501971900985	-0.0735298592918592	0.941492520013666	1.47843510414108	0.141933426928471	-0.431298796209511	0.667260081967803
olink_OPG_O00300_OID00479	0.89163109775467	0.373905003617817	-0.509303628308878	0.611249978710371	2.2746088480184	0.0244943844450026	3.77511294213962	0.000250989310172431	2.72854038714502	0.00762085400243967
olink_LAP TGF-beta-1_P01137_OID00480	0.456460784690028	0.648666306399859	-0.592300493481256	0.554496058244589	2.97103203965913	0.00351037735049189	1.0499874838879	0.295851547385068	1.66698084221013	0.0989191619417603
olink_uPA_P00749_OID00481	-1.02188309422697	0.308350476054494	1.19512918056085	0.233827361556579	1.60092709297533	0.111713420014288	3.41450152366025	0.000874435324051484	0.691686290384199	0.490876243854722
olink_IL6_P05231_OID00482	2.55434324513328	0.0115547713460711	-2.97035657329299	0.00343918073088784	6.38949165667539	2.45657742369869e-09	7.0401335712464	1.32873432930569e-10	2.39182977901353	0.0187992230688486
olink_IL-17C_Q9P0M4_OID00483	-1.29355072802103	0.197650726934255	-0.777477115934465	0.438039892979234	0.963719696157	0.336896935161467	0.233434887260432	0.81582480399867	-0.904827607485929	0.367920138657195
olink_MCP-1_P13500_OID00484	4.5222682111071	1.17241338980338e-05	-2.5219943827247	0.0126591500481557	6.30586274461803	3.73546307113937e-09	3.65523087559532	0.000383717685089505	3.11524813290661	0.00245116691511379
olink_IL-17A_Q16552_OID00485	-0.0372334972093367	0.970344390962641	0.592381330833972	0.554442072661044	-0.685875472528513	0.493959197382965	0.521040321193228	0.60330692382945	-1.57697100156467	0.118234715163708
olink_CXCL11_O14625_OID00486	3.7863079729896	0.000214616206781505	-0.998046126780458	0.3197830390737	6.03500588205987	1.42363407041413e-08	4.42802348216158	2.12374096054805e-05	3.34650987534301	0.00118635262781617
olink_AXIN1_O15169_OID00487	2.46497877214771	0.0147390625018756	0.694178306717736	0.488589804627447	2.7403781715751	0.00696116139291424	2.50464193011165	0.0136107025432422	2.15879116518869	0.0334686767205376
olink_TRAIL_P50591_OID00488	1.34488923428548	0.180529310665484	3.91323206717752	0.000135034095746081	-0.415287277334908	0.678586062320762	-1.36231817320154	0.175670441658093	-0.464353923926878	0.64349118820916
olink_IL-20RA_Q9UHF4_OID00489	1.64609142505364	0.10167173332039	0.166789053330714	0.867749294018555	0.272757937888052	0.785453010622822	-0.375524293662663	0.70793912073426	-0.317027659227699	0.751940924004609
olink_CXCL9_Q07325_OID00490	2.1822603112095	0.0305215030332756	-2.13139454484458	0.0346033290508185	5.79958644812917	4.43992729759174e-08	4.68490224593413	7.50565503014528e-06	1.58694400711401	0.115956523919258
olink_CST5_P28325_OID00491	-0.28320771234813	0.777376977881039	-0.0258166232752684	0.979436180514878	-0.233034529805387	0.816084954402037	0.688791165652339	0.492295411954349	0.261041207520722	0.794644180812258
olink_IL-2RB_P14784_OID00492	0.236181199035232	0.813588584778816	0.017211017324731	0.986289987312025	-1.82950841192643	0.0695136528537655	-0.189767308111394	0.849814790059163	-0.294381599460184	0.76912951916576
olink_IL-1 alpha_P01583_OID00493	0.090953956382431	0.927640852371509	-1.09833187520786	0.273730497871302	-0.408840527617901	0.683299774911237	0.722572078120629	0.471360492920075	-1.70730857949538	0.0911375532802724
olink_OSM_P13725_OID00494	2.79052845775133	0.00589031551695728	-1.35737489750348	0.176597812999711	2.76033548894818	0.00657123148592605	5.06527107632432	1.50786055205421e-06	1.27928723255919	0.204013044885092
olink_IL2_P60568_OID00495	0.0498090414274829	0.960335543625522	0.842834716733961	0.400594965912393	0.425203883823408	0.671360080852044	-0.111487298176813	0.9114177648912	-2.31526964002301	0.0228218462128729
olink_CXCL1_P09341_OID00496	2.19680136295354	0.0294460518430537	-0.988064983672633	0.324631521139911	5.9014575529934	2.72224522969923e-08	3.22350335559736	0.00163437004261645	1.55266045274857	0.123937695232552
olink_TSLP_Q969D9_OID00497	0.0365334896867273	0.970901678654781	-1.1966192266979	0.233247469119833	0.921576786749821	0.358381305312572	2.14035208061566	0.0343672401534652	-0.565854875944946	0.572870032111082
olink_CCL4_P13236_OID00498	2.2446947507476	0.026133174486546	-0.172288030718211	0.863431580469234	4.95608177903491	2.10323499499226e-06	3.87580067760871	0.000174462438016503	3.12710895488566	0.00236360535629765
olink_CD6_P30203_OID00499	-1.80919067710248	0.0722640003603275	2.0192351522637	0.0451534883808498	-2.59077011504929	0.0106203232311539	0.638906632622859	0.524111517660829	-0.597736207335147	0.551484482239214
olink_SCF_P21583_OID00500	1.60828270848679	0.109708475909912	3.70363409178432	0.000293320293768607	-2.98442406707404	0.00336943363262705	-4.23700281144748	4.49214615260346e-05	-1.72529622580195	0.0878317331437127
olink_IL18_Q14116_OID00501	-0.0408597492502327	0.967457711141441	-0.384091731386464	0.701426871146543	2.76448243959877	0.00649274278607214	2.32165598724052	0.0219523308947021	3.05364148437782	0.00295652841989811
olink_SLAMF1_Q13291_OID00502	-0.599714466701567	0.549529289148087	0.0495283617121465	0.960560790449284	1.73598289362005	0.084831621099087	4.01870391748053	0.000102977659020922	1.90724388065004	0.0596088480354443
olink_TGF-alpha_P01135_OID00503	1.9117375700926	0.0576642828005252	-1.11226185751385	0.267715058088493	1.86017150169492	0.0650212369954187	3.62978025064772	0.000419396161540788	-0.198405334273697	0.843165718735184
olink_MCP-4_Q99616_OID00504	0.408595311241765	0.68337296367402	0.292019509827826	0.770654785839756	2.65375924009407	0.00890854872667651	0.902977179913444	0.368362198673533	2.47406604099708	0.0151922281239852
olink_CCL11_P51671_OID00505	0.982601854777119	0.327259654762326	-1.76390611098099	0.0796804694033245	2.53235888440076	0.0124661689306319	2.24049366805677	0.0269146469055462	2.13595924452344	0.0353380092082144
olink_TNFSF14_O43557_OID00506	1.74011988716935	0.0837253238451332	-2.15296580014883	0.0328386639250842	2.59131746949916	0.0106042550186392	5.7720948163822	6.3503258773107e-08	2.20923064474745	0.0296412837077025
olink_FGF-23_Q9GZV9_OID00507	0.427300798385767	0.669724175876743	0.809938492559335	0.419193677779797	-1.86160159858234	0.0648177660555381	0.600877301174305	0.549064499964049	-0.846290437915982	0.399586651551339
olink_IL-10RA_Q13651_OID00508	0.215108721662642	0.829951459977766	0.325786987890956	0.745016588805736	-1.91400296712298	0.0577205402202215	-0.691104134987987	0.490846077251797	-2.85780257965811	0.00527534342204442
olink_FGF-5_P12034_OID00509	-0.678977545922735	0.498115027276279	0.658393882755684	0.511243298125643	0.763708055063512	0.446364109253066	0.722985433530024	0.471107441547947	-0.344594321142894	0.731185860410881
olink_MMP-1_P03956_OID00510	1.58734707138283	0.114372005988914	-1.06402340458892	0.288941529728848	1.91294189375254	0.0578574941762113	0.337168810533931	0.736583601212927	-0.0144248873126102	0.988522239953344
olink_LIF-R_P42702_OID00511	0.44665502984697	0.655717010796891	-0.525174573278901	0.600198018069682	2.33041058961437	0.021255687597531	2.48957887951055	0.0141706128569456	1.53114831069377	0.129164206137643
olink_FGF-21_Q9NSA1_OID00512	-1.13384313470915	0.258525183744002	-1.47587783759757	0.1419668137702	2.64777186048283	0.0090598192446705	2.54210259757654	0.0123031219970313	2.12720654080291	0.0360782772187465
olink_CCL19_Q99731_OID00513	0.599667672932098	0.549560404658384	2.25550295332147	0.0254746005468476	0.777596982264832	0.438157217236554	0.561639824249585	0.57541768038445	2.66805784771676	0.00901611401169953
olink_IL-15RA_Q13261_OID00514	0.0767977423483954	0.938878630765851	0.933711789906767	0.351877306438554	2.49481592202831	0.0137993480974121	1.88659463581334	0.061651833643722	0.953828744568506	0.342669785693725
olink_IL-10RB_Q08334_OID00515	-1.12173693013889	0.263624066953259	2.12344289427005	0.0352741478063129	-0.249542058744563	0.803318021486955	-0.16407626184571	0.869949464623006	0.660807113594347	0.510387364367324
olink_IL-22 RA1_Q8N6P7_OID00516	-0.788185989060561	0.431732677472353	-0.427236515573513	0.669788722265682	-2.08268917754	0.039152672437545	0.765941539181923	0.445227707431192	-1.02764986773149	0.306808871187776
olink_IL-18R1_Q13478_OID00517	2.7552609462997	0.00653201263606487	-1.28621403656058	0.200249980425747	3.18244141797103	0.00180996508940755	4.0480101250105	9.22798376104172e-05	3.23383465331067	0.00169680340444606
olink_PD-L1_Q9NZQ7_OID00518	3.00549972755788	0.00307098250399933	0.495856904648537	0.620684400845358	5.37924813773746	3.17489666915239e-07	4.33404416793864	3.07837865202486e-05	2.9989641773595	0.00348432488202923
olink_Beta-NGF_P01138_OID00519	-0.410549399150125	0.681942136970197	0.389547214320052	0.697395953987734	0.223436075279943	0.823531399138423	-0.0573110342194723	0.95439355215393	-0.451346224526847	0.652802175052677
olink_CXCL5_P42830_OID00520	0.280070906969986	0.779778218342504	-0.268507258168237	0.78865914973657	1.65863088853623	0.0994947745548898	2.92537287585974	0.00412116292494331	1.21093798343711	0.229020739118725
olink_TRANCE_O14788_OID00521	-2.68999758860393	0.00788915543586495	0.584605327388539	0.55964696902038	-2.59438341470684	0.0105146542007715	-2.90907037191701	0.00432696041505742	-1.66351466111736	0.0996124275449838
olink_HGF_P14210_OID00522	1.73857525284697	0.0839977108783766	-1.75634420873603	0.0809670854972635	3.85826878245498	0.000175653533470599	6.9230153067417	2.40025483462573e-10	2.78899667627215	0.00642556742021138
olink_IL-12B_P29460_OID00523	-0.552607211581257	0.581289405611908	0.681377716742465	0.496630000293673	-0.472610689604893	0.637248505308942	2.90872706877438	0.00433139387162471	1.71011691636279	0.0906148286795098
olink_IL-24_Q13007_OID00524	1.40509295848707	0.161896600696803	0.87434511792005	0.383257409022981	0.00152584950394563	0.998784784600685	-0.0190199511397038	0.984857043266958	-0.837971498512925	0.40421848707524
olink_IL13_P35225_OID00525	-0.742280794700798	0.458985525452936	-0.523495709903263	0.601362795261756	1.11410926857428	0.267197381873474	0.259733669002168	0.795518047533584	-2.9511924505724	0.0040154493186069
olink_ARTN_Q5T4W7_OID00526	-0.47960485208924	0.63215128027841	2.21548240890404	0.0281569534566212	-0.746253166049745	0.456802509937894	-0.588661038038339	0.557204376420595	-0.253979738534953	0.80007797870796
olink_MMP-10_P09238_OID00527	-1.02937109776566	0.304830355285706	2.0008085172844	0.0471256743074021	0.357825662388696	0.721028522454079	-0.550008442525619	0.583344439499211	1.43611624991438	0.154360927992609
olink_IL10_P22301_OID00528	1.40262330786667	0.162630960249124	-0.208346001584079	0.835227151654769	2.6779529594123	0.00832025631090766	1.31326793503527	0.191619291201966	0.222108950449252	0.824721381003692
olink_TNF_P01375_OID05548	1.08516733410335	0.27944989264753	-0.332754466287726	0.739760727182517	2.5855193345305	0.0107755817564752	3.70364371963136	0.000323632096295278	1.88744730839867	0.062252635455364
olink_CCL23_P55773_OID00530	0.915869306811731	0.361088427325788	-2.73911941389803	0.00686860079478125	4.21282351129407	4.56412167970084e-05	1.05353282789984	0.294231311279484	2.39638467905906	0.018581092964997
olink_CD5_P06127_OID00531	-1.74069365206662	0.0836243278692827	0.542576412720167	0.588185983814451	-1.11134393842193	0.268381170425417	2.32261416015256	0.0218989141908443	1.20253610817202	0.232241734912735
olink_CCL3_P10147_OID00532	2.59648625729555	0.0102790503051161	-1.05237229133488	0.294235566870638	6.48565553067625	1.5120789035224e-09	5.1175524771315	1.20243832741988e-06	2.6203772386529	0.0102752566313236
olink_Flt3L_P49771_OID00533	-0.235331834993056	0.81424658579395	0.389458934431479	0.697461113539093	-0.488692507875983	0.625846515758914	0.218372033065527	0.827513303785862	-0.303077247370395	0.762515256600318
olink_CXCL6_P80162_OID00534	1.20577576286025	0.229651344864689	0.946216355613337	0.345483078559116	5.3327451790923	3.92597238485823e-07	1.6364501151737	0.104387505507826	1.92954608935888	0.0567444706163418
olink_CXCL10_P02778_OID00535	2.90444768750381	0.00418975175252254	-2.01791517445715	0.045292390572605	5.78484068344688	4.76386059604035e-08	6.57055095183321	1.38900896702053e-09	3.76212699996339	0.000296154069835903
olink_4E-BP1_Q13541_OID00536	2.99646305497717	0.00315850605365197	-1.48237854205241	0.140231379976509	3.78732796282264	0.000227743353087032	3.65039576763479	0.000390266888516468	2.06893169551614	0.0413577920630349
olink_IL-20_Q9NYY1_OID00537	-0.310680454631217	0.756440477316428	-0.917957120463933	0.36004045738629	-0.423915344983057	0.672297290064379	0.6229603675317	0.534502620880813	-0.814173134596226	0.417648170998641
olink_SIRT2_Q8IXJ6_OID00538	0.424622735534138	0.671671664902114	-1.19331234458548	0.234535828014257	1.53382508465493	0.127395735514892	1.70102524116468	0.0915499324016839	1.66994593320722	0.0983292296217831
olink_CCL28_Q9NRJ3_OID00539	-1.01225802461766	0.312914940263603	0.0424699807741811	0.966177664781625	-0.463658544020062	0.643633618294666	-0.0779113724695048	0.938029405194748	-0.879967099380645	0.38116996670376
olink_DNER_Q8NFT8_OID01213	-1.16492709997191	0.245750521189668	1.32838298089802	0.1859671495147	-3.14844491423517	0.00201789020880214	-2.81582503261047	0.00569649432238302	-1.52524822635707	0.130627669278644
olink_EN-RAGE_P80511_OID00541	1.37119831986521	0.17219796761932	-1.06339803388241	0.289224029842859	2.83978415804198	0.00520811929286754	4.45733269216306	1.8896102236396e-05	1.60870705029895	0.111106825130641
olink_CD40_P25942_OID00542	0.760585692530656	0.448003383938695	-1.36724535334298	0.173490369940596	5.15115994893727	8.90078678226324e-07	3.14343340993117	0.00210829262884768	3.11488896852457	0.00245386488869078
olink_IL33_O95760_OID00543	-0.854180339501256	0.394258693033857	-0.614252288505063	0.539932094262253	0.265527776188395	0.791004988605881	0.734598544627758	0.464029130738924	-1.13710878608003	0.258445814037498
olink_IFN-gamma_P01579_OID05547	2.2349452930568	0.0267799057017576	-1.78019913169818	0.0769652842542313	3.95444484315197	0.00012286140382221	4.28664328799201	3.70504957442475e-05	1.68448397273185	0.0954779545608725
olink_FGF-19_O95750_OID00545	-0.517764480319556	0.605324603896804	-0.0719502486926772	0.942732497737945	-2.28239070282817	0.024018232317253	-1.42343772176537	0.15722587953002	-0.386962779842353	0.699677421096588
olink_IL4_P05112_OID00546	-0.344330612421823	0.731041492870916	1.1878855238424	0.236661126233743	-0.59500715933872	0.552827398888293	1.50332419549957	0.135404734459483	-0.918073285894839	0.360981121798891
olink_LIF_P15018_OID00547	0.204673152522766	0.838082846002092	0.353104634801413	0.724480650285694	-0.489822523770968	0.625048684723322	2.30128856867275	0.0231152559121911	-0.381511600744094	0.70370336947003
olink_NRTN_Q99748_OID00548	-0.21928831272958	0.826699822349513	-0.830280880127519	0.407632791234611	0.307483834199049	0.758945489859202	-0.553639156626255	0.580864587941266	-0.81361235557056	0.417967814726814
olink_MCP-2_P80075_OID00549	3.64622641451586	0.000357597908207565	0.616819752652392	0.538241412554613	5.33281387408697	3.92474428105652e-07	1.80618970610877	0.0734161575359891	2.32785062029042	0.0221126337258144
olink_CASP-8_Q14790_OID00550	2.03423331445789	0.0435490511494284	-2.06077086438562	0.0409642164424499	5.21924404211169	6.56166097559705e-07	2.85345048454695	0.00510213240678217	1.20249621149908	0.232257107520568
olink_CCL25_O15444_OID00551	1.62726782831246	0.105611757381021	-3.94713030820891	0.000118767480550832	1.30630850422042	0.193652614549008	0.974533141100858	0.331768744326405	0.890682801415897	0.375422733126918
olink_CX3CL1_P78423_OID00552	2.50515230871136	0.0132218105543384	0.970093026964635	0.333482822245337	2.55102561821476	0.0118472277252171	0.358513309039606	0.720594440787	1.37831577167527	0.17144856686055
olink_TNFRSF9_Q07011_OID00553	-1.66776629768652	0.0972821402729004	2.26557525292413	0.0248357303736483	0.49707436300081	0.619939230054655	-0.913172512796148	0.362998217776473	-0.233509290991782	0.815884745478716
olink_NT-3_P20783_OID00554	0.424830221875254	0.671520700967929	-0.962383078977901	0.337327761017893	0.582264409411974	0.561352633435376	0.228122289231614	0.819942692573999	-0.519501583556335	0.604658644683757
olink_TWEAK_O43508_OID00555	-2.64332722041211	0.00901078458680646	2.46510749579108	0.0147672191580039	-4.3859320168871	2.29575398863456e-05	-2.58425775387013	0.0109673568595231	-2.38113061512114	0.0193205732618531
olink_CCL20_P78556_OID00556	1.27648771506628	0.203598834684981	-3.84497236192053	0.000174437308275109	3.66737747544873	0.000350579879527576	6.08037818604601	1.4924499428517e-08	1.9892166842131	0.0496474355364966
olink_ST1A1_P50225_OID00557	1.75233232300864	0.0815970571198175	0.364653550914098	0.715857634919241	-0.126952732262762	0.89916531790914	0.186044428004485	0.852726687292913	-0.761774372993367	0.448143118544018
olink_STAMBP_O95630_OID00558	1.77496426902177	0.0777701555366708	-1.44237166488017	0.151176929721449	4.34026178129659	2.75704818874614e-05	2.8215004870177	0.00560296614745215	2.30150347130706	0.0236208126712095
olink_IL5_P05113_OID00559	0.0903901087277166	0.9280881942706	2.41777607601078	0.0167534669010943	-1.37318922128962	0.171953256162255	-1.72131841971508	0.0877917375271806	-2.43372045399739	0.0168763115626917
olink_ADA_P00813_OID00560	1.24062708820971	0.216526264509156	-1.80182688954419	0.0734791377634835	1.14551746981429	0.25400660450027	3.49048875028039	0.000677080060284597	1.67548955450226	0.0972339371988368
olink_TNFB_P01374_OID00561	-1.40902856951408	0.160731556792657	1.42621416288462	0.155779408141016	-2.85780597206787	0.00493729749045603	-1.57805636508116	0.117207298141502	-0.80280495370712	0.424156587767228
olink_CSF-1_P09603_OID00562	3.3513279479089	0.000999616393425266	-0.487694656147478	0.626442169183052	5.1058511180198	1.08882922714462e-06	4.07532457031987	8.32725223690788e-05	3.49044518555525	0.000742402265754995
olink_PPP1R9B_Q96SB3_OID00936	2.55339419527412	0.0115850654109057	0.286566397662834	0.774819771462102	2.42268069960542	0.0167226931058522	2.89479307019839	0.00451489773132015	3.36967051732591	0.00110112048775212
olink_GLB1_P16278_OID00937	0.937631879145443	0.349820837896679	-1.10870799492444	0.269240950831605	1.69881810962054	0.0916399501189608	0.493984151410712	0.622227955314635	1.69766754263783	0.0929508481418221
olink_PSIP1_O75475_OID00938	0.280457261858433	0.779482346661331	-3.45666742073918	0.00070268137348712	2.29178400080502	0.0234543053142684	2.14852246125369	0.0336984708083907	4.40808722453172	2.82076595399335e-05
olink_ZBTB16_Q05516_OID00939	2.19943355171305	0.0292549331241954	-1.35622599364444	0.176962217778406	3.14604196856945	0.0020333950008682	1.12455085507349	0.263042628712822	0.845550829706473	0.399997133250205
olink_IRAK4_Q9NWZ3_OID00940	-0.931875847177419	0.352778900106568	1.74223934563493	0.0834124359426431	0.435306920288911	0.664029711267325	0.337198427298446	0.736561333190654	0.635188682444291	0.526882043960749
olink_TPSAB1_Q15661_OID00941	-1.7954114767221	0.0744407074910623	-1.79961228389081	0.0738300078356772	-0.932662893005628	0.352646871109584	-0.618076768071722	0.537705863775632	0.00952733996064206	0.992419026868754
olink_HCLS1_P14317_OID00942	1.85874776257702	0.0648659261479658	-2.84361410437791	0.00505065394946856	3.23214457961373	0.00154157239268556	5.0358887692302	1.71138647198006e-06	2.92547102359772	0.00433144368347061
olink_CNTNAP2_Q9UHC6_OID00943	-3.35221818285495	0.000996615948219269	0.645917551623673	0.519269762132346	-1.4057600190673	0.162075871331346	-0.566011497665974	0.572451777575696	0.143894368457345	0.885898609334883
olink_CLEC4G_Q6UXB4_OID00944	1.12486736191627	0.262298929921254	2.1310298758151	0.0346338509212642	-0.0115628029179555	0.990791368205445	-0.109309795135501	0.913140893586243	1.12378008716881	0.264030121048772
olink_IRF9_Q00978_OID00945	0.574553594477279	0.566385350290599	-0.924510510142069	0.356630397816442	0.915985178641906	0.361296010047818	1.96812895157627	0.0513787209214603	1.78979506023005	0.0767769975178939
olink_EDAR_Q9UNE0_OID00946	-0.346957675279308	0.729070649212243	-0.17221217602186	0.863491112735702	1.23421542728308	0.219251085459046	0.999320115905457	0.319667355394774	2.13480553289965	0.0354348255150708
olink_IL6_P05231_OID00947	2.46941004134636	0.0145644242891862	-3.3692204369343	0.000947235967827337	7.00673095902146	1.02837404828599e-10	7.7065956827453	4.29955392145395e-12	3.03211912961257	0.0031547517811092
olink_DGKZ_Q13574_OID00948	0.42541060245938	0.671098495842162	2.21440906916407	0.0282321562512381	1.29570510053161	0.197271905552593	-0.4553793436394	0.649666146203531	-0.430791845000581	0.667627349645343
olink_CLEC4C_Q8WTT0_OID00949	-0.156804903657311	0.875592661230082	4.03393613738378	8.51860485286883e-05	-1.38876974633337	0.167172921985152	-3.4995968045753	0.000656463710667527	-1.46997897799695	0.144979121783983
olink_IRAK1_P51617_OID00950	2.21748378618928	0.0279731263284728	-1.47834949545545	0.14130502584466	3.88316795374954	0.000160222078333346	5.11763346297203	1.20201556573431e-06	2.66209169167584	0.00916561101097458
olink_CLEC4A_Q9UMR7_OID00951	-0.802990224216365	0.423149709469133	-0.312432597712288	0.755123743803401	-2.46657164598451	0.0148847561638491	-2.59441893689801	0.0106655604305544	0.267053917008693	0.790025360892564
olink_PRDX1_Q06830_OID00952	2.58515746017457	0.0106089253748614	-2.61201923912589	0.00986885163682891	5.07755721865807	1.23418248497288e-06	5.10113026897692	1.29122596532693e-06	3.18092128173126	0.00200169733358668
olink_PRDX3_P30048_OID00953	1.6892866485266	0.0930763976418021	-2.09575163514906	0.0376983999200111	1.26274149757977	0.208842891869629	1.36427148817401	0.17505672201069	0.136016434868113	0.892105469919649
olink_FGF2_P09038_OID00954	0.391392755446499	0.6960181116718	0.449638779630891	0.653587151622493	-1.26616549237758	0.207618338597594	0.179100267005077	0.858163554462301	-0.625128397349248	0.533434291810025
olink_PRDX5_P30044_OID00955	3.82112853216897	0.000188623701178852	-2.11450122830402	0.0360418411988452	5.3831297105425	3.11896746903411e-07	5.69583200644124	9.03269731303368e-08	3.36892990217058	0.00110375452850645
olink_DPP10_Q8N608_OID00956	-2.60508757492837	0.0100347797099575	-0.147469548701941	0.882949429539843	-0.693723079878181	0.489039066190349	0.0898063029641362	0.928592117339012	-0.528221694706072	0.598617337022614
olink_TRIM5_Q9C035_OID00957	2.6381321844349	0.00914413635695429	-1.72606489357602	0.0862905711661085	2.81501129384899	0.0056025550288683	3.4271571405249	0.000838193797241089	3.0971855169166	0.00259032424183891
olink_DCTN1_Q14203_OID00958	0.581808042431412	0.561499767897851	-0.237262147955673	0.812760788002503	2.71577722139815	0.00747068049656838	2.10186331415212	0.0376742993000452	2.26537329114419	0.0258361909338438
olink_ITGA6_P23229_OID00959	-0.797721547849027	0.426192684036165	-0.666489983685733	0.506070001423603	-0.620278034816769	0.536112740323967	0.206162980766943	0.837015906812016	-0.682740629537789	0.496486357218779
olink_CDSN_Q15517_OID00960	-0.475858805931874	0.63481212000221	0.199692640951	0.841977743804653	-0.185492268166497	0.853119303578302	-2.57020324237911	0.0113974524582574	-0.747534451058519	0.456647467727613
olink_GALNT3_Q14435_OID00961	0.542350890456124	0.588317520018023	-0.38661148345304	0.69956402798987	0.494850826673483	0.621503919343426	0.266088850226478	0.790631259715356	0.0535980556155712	0.95737162108573
olink_FXYD5_Q96DB9_OID00962	1.00264967097578	0.317516043039704	-0.162925689405481	0.870785140376708	1.18998642280689	0.236124906493332	1.51951299381848	0.131285918352806	1.25371209306173	0.213123177906977
olink_TRAF2_Q12933_OID00963	1.09142330724829	0.276697309582922	-0.140132088368839	0.888734108438082	2.04585081260475	0.0426984391657955	1.91602678456541	0.0577605331758456	1.68859395550806	0.0946841971265244
olink_TRIM21_P19474_OID00964	1.16692722498044	0.244944094616474	-2.98488326649073	0.00328838277770805	2.33353202033315	0.0210862092845123	4.36468757438957	2.72895683493187e-05	3.27520658791898	0.00148926989771086
olink_LILRB4_Q8NHJ6_OID00965	3.31720307698255	0.00112120023237176	-2.49143018918918	0.0137557481240891	6.47442724526778	1.60052341931301e-09	6.22610524595012	7.43273304114274e-09	5.60349841814633	2.17421041072774e-07
olink_NTF4_P34130_OID00966	-1.48804436978594	0.138671241384014	-0.3260129977038	0.744845910379639	-1.70538108667653	0.0904063699746002	1.10565215061658	0.27110741923687	0.368498280641367	0.713348317966159
olink_KRT19_P08727_OID00967	0.911803495517276	0.363218701077013	-3.55229353846375	0.000503652725751224	6.79126291821199	3.16146873852029e-10	3.77684331893474	0.000249439112537523	2.63927743550995	0.00975824321804521
olink_ITM2A_O43736_OID00968	-1.80299178767655	0.073236645263945	0.708528770263881	0.479660988924111	2.38165803184581	0.0186198489639004	1.13166031663574	0.260052598557192	2.96523378888949	0.0038520591889169
olink_HNMT_P50135_OID00969	0.453960088892599	0.65046141589561	-2.92740714201965	0.00392296570694897	2.93793116916364	0.00388232933218229	6.09599995592894	1.38550385105714e-08	4.63786513781357	1.16101301119964e-05
olink_CCL11_P51671_OID00970	1.6849223395501	0.0939172011001838	-2.12537375057996	0.0351102347979566	2.19856527048274	0.0295996688285285	2.36554872922236	0.0196199477727187	2.15218314532032	0.034000651761711
olink_MILR1_Q7Z6M3_OID00971	-1.53607216281529	0.126459513105765	-2.1462656754515	0.0333782583648734	-0.345635636560578	0.730150615821846	3.37346466075427	0.00100232770168004	2.54979251433897	0.01243233474754
olink_EGLN1_Q9GZT9_OID00972	1.59657564519956	0.112297236098717	-2.08289606355106	0.0388716403107412	2.00319758340549	0.0471434388669116	3.28305333782301	0.0013484709332787	2.69461738566729	0.00837709287358166
olink_NFATC3_Q12968_OID00973	-1.31730745390456	0.189584322006335	-0.745200913160817	0.457257358000921	-0.53951869597646	0.590411222019889	-0.7199993027225	0.472937221547394	0.827653267655277	0.410008644443721
olink_LY75_O60449_OID00974	-0.101895440467782	0.918964908358831	0.758228041953474	0.449443967000629	-1.20749939362272	0.229335661832357	-0.960902414564522	0.338549635896867	1.2993050144986	0.197085902791688
olink_EIF5A_P63241_OID00975	-2.03662706647403	0.0433055448022607	0.314799157751263	0.753329488081225	-1.55691105041256	0.121815650967479	-2.14635360818907	0.0338748897810239	-1.121667882723	0.264922774760789
olink_EIF4G1_Q04637_OID00976	1.95661829388817	0.0521010320156894	-2.34021603966028	0.0205227549318124	7.14238034108914	5.03165584991335e-11	4.40238298175317	2.35129122617602e-05	4.28945028750404	4.41624004731002e-05
olink_CD28_P10747_OID00977	0.0681193128682503	0.945774145553609	-1.88083109430018	0.0618349366480712	-1.24683062258897	0.214602689122388	2.02067258908674	0.0455584794460414	0.98280167741661	0.328282604922731
olink_PTH1R_Q03431_OID00978	-1.69281825862994	0.0924004892525478	0.462395904945906	0.644433564996067	0.941312899164898	0.348213543662336	-0.226017873442726	0.82157526039673	0.568273013241817	0.571234049386246
olink_BIRC2_Q13490_OID00979	-0.544828430299914	0.586616166517465	0.733466973885731	0.464360567930481	1.05952597279731	0.291238426032999	0.851312422287783	0.396305683329056	1.32932356182446	0.187028276858736
olink_HSD11B1_P28845_OID00980	0.969520215606009	0.333722111486481	-0.272824186779055	0.78534461727095	1.75311188458887	0.0818359873917498	-0.558795286774568	0.577351458875539	3.13030137844887	0.00234053964591407
olink_NF2_P35240_OID00981	-0.609411725237406	0.543100076523067	1.73994234076525	0.0838163265696845	-1.62291295895944	0.106923800635907	-1.21242664034592	0.227750684039978	-2.14251179454104	0.0347924778509829
olink_PLXNA4_Q9HCM2_OID00982	0.173688634817933	0.862325685169662	0.418324452642147	0.676277946067407	-0.973210260263592	0.332176602000009	-0.835600709892459	0.405054170145018	0.798320606392043	0.426740419692761
olink_SH2B3_Q9UQQ2_OID00983	2.26999215508217	0.0245182254783358	1.09978077056016	0.273100504256976	1.85773196989095	0.0653695573668604	0.20932057619742	0.834555903931883	1.07725707502977	0.28418206893942
olink_FCRL3_Q96P31_OID00984	-1.05711992375423	0.292021043741479	0.319338328051909	0.74989179201837	0.0454557573729821	0.963810715645924	-2.05720825194151	0.0418514090039316	1.46453819427889	0.146455848350057
olink_CKAP4_Q07065_OID00985	1.7149742662695	0.0882503583692984	-1.33998997004459	0.182172522461118	6.23685360774729	5.26779564661209e-09	5.47625886332263	2.45697591304281e-07	4.21644773346662	5.79850095183085e-05
olink_JUN_P05412_OID00986	2.87065514189715	0.00464017968798187	-0.311477331547727	0.755848376944662	3.33710820455185	0.00109194844796744	2.0654037350712	0.0410563063679775	3.56404014653473	0.000581317649215536
olink_HEXIM1_O94992_OID00987	3.29226474218937	0.00121863288289542	-2.84005371267557	0.00510455407533985	5.94858721761792	2.16750873955188e-08	4.70969579745646	6.77574495222955e-06	4.04332264001441	0.000109382575704675
olink_CLEC4D_Q8WXI8_OID00988	1.44880659506971	0.149312623826882	-2.13605239364461	0.0342155145702149	1.8259790244948	0.0700468967928878	4.6977404790418	7.11868300307144e-06	2.2591545755405	0.0262353936616811
olink_PRKCQ_Q04759_OID00989	0.46492138198655	0.642608228210438	1.82618917477027	0.0697094267020866	-1.58954179677036	0.114260132666334	-0.296429311368166	0.767418966451086	0.555233721979221	0.5800823742133
olink_MGMT_P16455_OID00990	-0.264939450890819	0.791390844742703	-1.33062024223883	0.185231177935605	2.46097521619095	0.0151086386202268	4.27267338765294	3.91202401033009e-05	3.40759555122135	0.000973867945385918
olink_TREM1_Q9NP99_OID00991	0.593203860997634	0.553866919684579	-2.96386123471437	0.0035086415199156	3.26478551580693	0.00138599716310226	5.29167661863405	5.60457284622686e-07	2.21890869839745	0.0289523238787165
olink_CXADR_P78310_OID00992	-1.01200670063387	0.313034723306051	-1.47569245289235	0.142016547364588	-0.0211769214036865	0.9831355625248	-1.57609501643969	0.117658712982996	1.09650720851827	0.275718789685649
olink_IL10_P22301_OID00993	0.388132179226051	0.698424653225432	-2.09441906736847	0.0378185845902473	4.32568432815069	2.92218851752276e-05	2.82146772391646	0.00560350201442374	2.27668146946375	0.0251239408289096
olink_SRPK2_P78362_OID00994	1.29534349242672	0.197033303130774	-1.76061256152606	0.0802387715437125	2.80975068692057	0.00568974577483443	3.04904236323026	0.00282978583140988	1.74289685279133	0.0846928284027062
olink_KLRD1_Q13241_OID00995	0.140988702280048	0.888052955206465	-0.210396319491762	0.833629448188632	3.18977219054545	0.00176782110467593	2.11899400004916	0.0361699561694868	2.67464912087347	0.00885352865030268
olink_BACH1_O14867_OID00996	2.54599644847854	0.0118236529309848	-0.671722151724602	0.502741567851401	3.7408329311837	0.000269505643371589	4.98752715892389	2.1059418174992e-06	3.75701394197349	0.000301441848619237
olink_PIK3AP1_Q6ZUJ8_OID00997	0.108041952417691	0.914095291394636	-1.71893889075905	0.0875840423678837	2.23688709237087	0.0269215242006271	3.483866326427	0.000692451142911855	0.728745622591408	0.468008315178011
olink_SPRY2_O43597_OID00998	-0.621461751454792	0.535164023774105	-0.615070294262424	0.539393144258026	0.936525619930473	0.350662690523621	0.942696678726106	0.347745977288111	2.15310276216614	0.0339261811873937
olink_STC1_P52823_OID00999	1.86473213289048	0.0640168106479829	-3.03498839741383	0.00281369840982661	3.53800763167179	0.000552106681276694	5.80019156525885	5.5738789392445e-08	3.56236941053327	0.000584575794462025
olink_ARNT_P27540_OID01000	1.92741191570798	0.0556672105528922	-0.79693637731551	0.426683904515148	-1.11001287498183	0.268952271604807	-0.847367748725274	0.398491198490089	1.09030346562653	0.278426956308467
olink_FAM3B_P58499_OID01001	-0.367842693119564	0.713467746551004	0.751110952617551	0.45370313673456	-2.00973909287049	0.0464371856460444	-3.6280345059536	0.000421955080749067	-1.52563309072014	0.130531810217793
olink_SH2D1A_O60880_OID01002	-0.205909220548488	0.837118773256395	-0.370428085481303	0.711559671621772	1.38627477367151	0.167931553417096	0.481837201845538	0.630806570239253	1.60863874974682	0.11112178675522
olink_ICA1_Q05084_OID01003	0.66726586709675	0.505545862721783	-1.40907565212284	0.160777846912021	2.03193071010921	0.0441079899780156	0.839991947927801	0.40259737450822	1.73532551887582	0.0860316158859024
olink_DFFA_O00273_OID01004	2.49498120947769	0.0135921610667429	-2.4575599169413	0.0150691970500975	5.13557813907267	9.54078254311423e-07	6.27708749544897	5.81359335714657e-09	3.94361145683185	0.000156503961018348
olink_DCBLD2_Q96PD2_OID01005	-1.50539917231859	0.134156833969791	-2.46684927263598	0.0146983001053206	0.23180673739935	0.817036550367763	0.261151221684117	0.794427315258006	0.91790244597899	0.361070085318244
olink_FCRL6_Q6DN72_OID01006	-1.33614102570282	0.183365526024317	0.279432353993492	0.780278495501699	-0.650131356197882	0.516704076853696	2.35188121926962	0.02032155411095	1.36923380144414	0.174259600371085
olink_NCR1_O76036_OID01007	-0.397644646404526	0.691412410476267	-0.0210474146952884	0.983234389114531	1.16246069314815	0.247084195542556	-0.325473476905854	0.745394329400093	1.59111696732855	0.115013736222227
olink_CXCL12_P48061_OID01008	-0.761052164042613	0.447725503936948	0.706007016640876	0.481223480094044	0.239586815757895	0.811011297596661	0.346660767188924	0.729458427210554	0.474580209577396	0.63621079350089
olink_AREG_P15514_OID01009	0.342472368813151	0.732436645691174	-3.54348763308104	0.000519482371592572	4.97512649151403	1.93563369421143e-06	3.60882503789636	0.000451104712054879	0.775008215426991	0.440322232339686
olink_IFNLR1_Q8IU57_OID01010	1.03423084637849	0.302560239526533	-1.64490355729441	0.101977774476916	2.1132307076565	0.0364076120343386	3.15123743375028	0.00205702524436203	1.57690305241707	0.11825035869327
olink_DAPP1_Q9UN19_OID01011	0.854273856217983	0.394207040252974	-0.0545704259439633	0.956549641371929	2.77014509240409	0.00638694349159713	1.37697152161417	0.171105905732601	0.228126629161155	0.820054065478573
olink_PADI2_Q9Y2J8_OID01012	-0.029310399244232	0.976652889303229	-0.101068662389591	0.919624094892894	0.151082992962308	0.880134116418126	1.69222586756194	0.0932197364445062	0.179734062102404	0.857756630066344
olink_SIT1_Q9Y3P8_OID01013	-1.37357652272214	0.171459404350327	0.198112640263681	0.843211604123913	0.224514124540093	0.822694237946241	1.84283038418907	0.0678425887552599	0.295539992737533	0.768247399710362
olink_MASP1_P48740_OID01014	-1.11944946556746	0.264595311898218	-1.88953095830423	0.0606525253057624	-2.46326093949325	0.0150168396295133	-0.80382004227563	0.423103703317648	0.177047657213175	0.859860151938806
olink_LAMP3_Q9UQV4_OID01015	2.73009421752862	0.00702803492843264	-0.57459976632468	0.566379232781314	3.38099746007577	0.000943106378669855	0.882707386665484	0.379174056956158	3.9012561401947	0.000181924593070069
olink_CLEC7A_Q9BXN2_OID01016	-0.110937881397467	0.91180208744191	2.73361987427475	0.00697899398208851	-0.171328552035207	0.864220084867087	-0.227514655494905	0.820414003075237	1.26529671381848	0.208960285174964
olink_CLEC6A_Q6EIG7_OID01017	-1.08708996453661	0.278601956505677	0.254832586187384	0.799183794822041	0.690484678014079	0.491066172066787	1.74921213647426	0.0828325639003652	3.57766918615936	0.000555373774427078
olink_DDX58_O95786_OID01018	3.36283625886923	0.000961471600084955	-4.13524281627499	5.74235999541112e-05	6.8180318889286	2.75210481411613e-10	4.69706392236301	7.13858445592727e-06	5.33345833111836	6.85842338740076e-07
olink_IL12RB1_P42701_OID01019	0.26210209206437	0.793573672243227	-0.827351651989053	0.40928559380973	4.95315804834609	2.13018218369685e-06	4.43287045432796	2.08318051557837e-05	2.67839203672446	0.00876239242325984
olink_TANK_Q92844_OID01020	0.608027212386609	0.544015680308735	-0.916460478467777	0.360822125522879	-0.837734714666364	0.403649526781267	-0.940566283785021	0.348832532206161	-0.127708379248274	0.89865849338298
olink_ITGA11_Q9UKX5_OID01021	-0.385106336153036	0.700660685669707	1.68484549435607	0.093992596845944	-2.90836027547908	0.00424487622971228	-2.52323834318105	0.0129468003725586	-0.907816490685322	0.366347020924994
olink_KPNA1_P52294_OID01022	-1.94734491170864	0.0532118416545221	0.0350877054246208	0.972054094268168	-1.46188235111546	0.146080296333889	-3.50562936795221	0.000643135796599355	-0.541685052807589	0.58934496375034
olink_LAG3_P18627_OID01023	2.48150666193372	0.0140970286121147	0.212807602615208	0.831751351298839	3.14186493273007	0.00206061025267383	2.31797560569582	0.0221585753750583	3.34871982307363	0.00117796007875597
olink_IL5_P05113_OID01024	0.129651578394541	0.897001946710184	1.40074273431977	0.163251915211486	-0.750478330355419	0.45426312265632	-1.70638616759725	0.0905446101970195	-1.4285099888913	0.156531406476307
olink_CD83_Q01151_OID01025	-1.36149572125004	0.175236063555892	-2.05455274567693	0.0415693890887534	-0.151199610085485	0.880042302703732	1.49515702362504	0.137520673821487	2.40699687420685	0.0180815928740564
olink_ITGB6_P18564_OID01026	-0.492612834729984	0.622949075732018	-1.00521910194207	0.316328344518622	1.44868882901092	0.149726223407596	0.788806755842556	0.431793652115484	0.118094063773529	0.906250582817349
olink_BTN3A2_P78410_OID01027	1.32021580877253	0.18861388003178	-2.02456625543042	0.0445961759635336	5.2510147788811	5.68675304138237e-07	3.21772659807499	0.00166492236495798	3.13723758205765	0.00229114475386154
